# Supplementary material for: Systematic Analysis of Galactinol Synthase and Raffinose Synthase Gene Families in Potato and Their Expression Patterns in Development and Abiotic Stress Responses
Source: Genes (Basel). 2023 Jun 26;14(7):1344. doi: 10.3390/genes14071344 (PMC10379439; doi:10.3390/genes14071344)
Supplement: Supplementary file 1 [file genes-14-01344-s001.zip]

Archive with 1 entries (1 files):
- genes-2446789-supplementary.pdf
